# Supplementary material for: Twenty-Four-Hour Movement Behaviors and Social Functions in Neurodiverse Children: A Scoping Review
Source: Behav Sci (Basel). 2025 Apr 28;15(5):592. doi: 10.3390/bs15050592 (PMC12108895; doi:10.3390/bs15050592)
Supplement: Supplementary file 1 [file behavsci-15-00592-s001.zip]

Archive with 2 entries (2 files):
- File S1. List of included studies.pdf
- Supplementary tables.pdf
